# Supplementary material for: An in-depth analysis of perinatal related mortality among women of South Asian ethnicity in Aotearoa New Zealand
Source: BMC Pregnancy Childbirth. 2023 Jul 24;23:535. doi: 10.1186/s12884-023-05840-x (PMC10364368; doi:10.1186/s12884-023-05840-x)
Supplement: Supplementary file 2 — Additional file 2. Maternal and neonatal characteristics by ethnicity, among perinatal deaths using PMMRCdata. [file 12884_2023_5840_MOESM2_ESM.xlsx]

## Sheet: Sheet1
Additional file 2 - Maternal and neonatal characteristics by ethnicity, among perinatal deaths using PMMRC data.
Table legend:
1) Abbreviations: SB = stillbirths; NND = neonatal deaths; BMI = body mass index; DHB = district health board.
2) * p<0.05 compared with New Zealand European ethnicity.
Maternal characteristics		South Asian		Māori		Pacific		New Zealand European
		SB	NND	SB	NND	SB	NND	SB	NND
		N=302	N=118	N=581	N=363	N=441	N=237	N=1,627	N=556
Age (1mean±SD, 2median)	1Years	29.7 (±4.9)	29.7 (±5.4)	26.5 (±7.0)*	25.4 (±6.6)*	29.0 (±6.9)*	27.4 (±6.9)*	30.0 (±6.4)	30.0 (±6.7)
	2Years	30	29.5	25	24	29	27	30	30
BMI (1mean±SD, 2median)	1Kg/m2	24.8 (±4.2)*	26.3 (±5.1)	29.0 (±6.8)*	29.5 (±7.3)*	34.2 (±7.6)*	33.4 (±7.8)*	26.5 (±6.1)	26.7 (±6.1)
	2Kg/m2	23.3	25.6	27.7	28.1	34.1	32	25.2	25.3
BMI category (%)	<25.0 kg/m2	160 (53.0)*	52 (44.1)	170 (29.3)*	94 (25.9)*	44 (10.0)*	27 (11.4)*	744 (45.7)	239 (43.0)
	25.0-29.9 kg/m2	99 (32.8)	36 (30.5)	154 (26.5)	99 (27.3)	79 (17.9)	49 (20.7)	436 (26.8)	138 (24.8)
	≥30.0 kg/m2	32 (10.6)	26 (22.0)	196 (33.7)	127 (35.0)	266 (60.3)	141 (59.5)	349 (21.5)	129 (23.2)
Smoking status (%)	Yes	S	S	366 (63.0)*	232 (63.9)*	73 (16.6)	42 (17.7)	302 (18.6)	126 (22.7)
	No	S	S	199 (34.3)	116 (32.0)	351 (79.6)	188 (79.3)	1302 (80.0)	417 (75.0)
Parity (%)	0	171 (56.6)*	59 (50.0)*	175 (30.1)*	116 (32.0)*	138 (31.3)*	94 (39.7)*	688 (42.3)	256 (46.0)
	1	87 (28.8)	48 (40.7)	123 (21.2)	67 (18.5)	83 (18.8)	52 (21.9)	534 (32.8)	168 (30.2)
	≥2	41 (13.6)	11 (9.3)	273 (47.0)	173 (47.7)	213 (48.3)	88 (37.1)	384 (23.6)	125 (22.5)
Pre-existing diabetes (%)	Yes	7 (2.3)	7 (5.9)*	22 (3.8)*	7 (1.9)	35 (7.9)*	16 (6.8)*	26 (1.6)	10 (1.8)
	No	285 (94.4)	108 (91.5)	533 (91.7)	338 (93.1)	379 (85.9)	209 (88.2)	1556 (95.6)	525 (94.4)
Gestational diabetes (%)	Yes	13 (4.3)*	9 (7.6)*	8 (1.4)	6 (1.7)	11 (2.5)	9 (3.8)	20 (1.2)	14 (2.5)
	No	120 (39.7)	28 (23.7)	137 (23.6)	85 (23.4)	155 (35.1)	68 (28.7)	484 (29.7)	196 (35.3)
Pre-existing hypertension (%)	Yes	13 (4.3)	3 (2.5)	31 (5.3)	13 (3.6)	43 (9.8)*	12 (5.1)	57 (3.5)	19 (3.4)
	No	276 (91.4)	109 (92.4)	516 (88.8)	328 (90.4)	366 (83.0)	209 (88.2)	1499 (92.1)	516 (92.8)
Pre-existing thyroid disorder (%)	Yes	28 (9.3)*	11 (9.3)*	5 (0.9)*	7 (1.9)	8 (1.8)	5 (2.1)	40 (2.5)	21 (3.8)
	No	260 (86.1)	101 (85.6)	544 (93.6)	337 (92.8)	407 (92.3)	217 (91.6)	1524 (93.7)	511 (91.9)
Pre-existing red blood cell disorder (%)	Yes	40 (13.2)*	8 (6.8)	30 (5.2)*	20 (5.5)	21 (4.8)*	13 (5.5)	34 (2.1)	14 (2.5)
	No	262 (86.8)	110 (93.2)	551 (94.8)	343 (94.5)	420 (95.2)	224 (94.5)	1593 (97.9)	542 (97.5)
Infertility experienced before index pregnancy (%)	Yes	40 (13.2)*	14 (11.9)	9 (1.5)*	S	12 (2.7)*	7 (3.0)*	133 (8.2)	48 (8.6)
	No	213 (70.5)	85 (72.0)	515 (88.6)	S	367 (83.2)	207 (87.3)	1326 (81.5)	448 (80.6)
Trimester at booking (%)	1st	170 (56.3)*	80 (67.8)	211 (36.3)*	129 (35.5)*	133 (30.2)*	76 (32.1)*	1106 (68.0)	356 (64.0)
	2nd	90 (29.8)	S	203 (34.9)	113 (31.1)	168 (38.1)	88 (37.1)	240 (14.8)	88 (15.8)
	3rd/4th	6 (2.0)	S	34 (5.9)	26 (7.2)	33 (7.5)	13 (5.5)	8 (0.5)	5 (0.9)
Lead maternity carer at registration (%)	DHB-primary care	78 (25.8)*	36 (30.5)*	99 (17.0)*	55 (15.2)*	155 (35.1)*	90 (38.0)*	145 (8.9)	60 (10.8)
	Non-DHB care	214 (70.9)	78 (66.1)	400 (68.8)	257 (70.8)	222 (50.3)	111 (46.8)	1437 (88.3)	473 (85.1)
	Not registered	10 (3.3)	4 (3.4)	80 (13.8)	48 (13.2)	63 (14.3)	30 (12.7)	35 (2.2)	20 (3.6)
Deprivation Index Quintile (%)	Quintile 1	27 (8.9)*	10 (8.5)*	11 (1.9)*	4 (1.1)*	5 (1.1)*	5 (2.1)*	278 (17.1)	84 (15.1)
	Quintile 2	33 (10.9)	10 (8.5)	28 (4.8)	11 (3.0)	22 (5.0)	9 (3.8)	286 (17.6)	95 (17.1)
	Quintile 3	53 (17.5)	18 (15.3)	48 (8.3)	31 (8.5)	28 (6.3)	14 (5.9)	351 (21.6)	127 (22.8)
	Quintile 4	74 (24.5)	27 (22.9)	120 (20.7)	68 (18.7)	84 (19.0)	29 (12.2)	334 (20.5)	129 (23.2)
	Quintile 5	101 (33.4)	50 (42.4)	330 (56.8)	231 (63.6)	275 (62.4)	168 (70.9)	279 (17.1)	107 (19.2)
Neonatal characteristics
Sex (%)	Male	153 (50.7)	54 (45.8)	292 (50.3)	199 (54.8)	239 (54.2)	142 (59.9)	830 (51.0)	294 (52.9)
	Female	145 (48.0)	64 (54.2)	275 (47.3)	163 (44.9)	197 (44.7)	95 (40.1)	793 (48.7)	261 (46.9)
Gestational age at birth (1mean±SD, 2median)	1Weeks	27.9 (±7.4)	26.5 (±7.1)*	28.6 (±7.4)*	29.2 (±7.6)	29.6 (±7.5)*	28.4 (±7.4)	27.6 (±7.1)	29.6 (±7.5)
	2Weeks	25	23	26	26	28	25	24	29
Birthweight (1mean±SD, 2median)	1Grams	1243 (±1185)	1121 (±1083)*	1412 (±1215)*	1579 (±1215)	1646 (±1339)*	1516 (±1290)	1269 (±1167)	1697 (±1297)
	2Grams	600	555	810	921	1115	805	615	1219
Customised birthweight centile (1mean±SD, 2median)	1Centile	37.2 (±36.3)	41.8 (±32.4)	33.5 (±34.8)	37.3 (±32.7)	34.1 (±37.0)	41.8 (±33.8)	30.4 (±33.1)	38.4 (±33.2)
	2Centile	25.8	36.4	19.3	29.3	17	34.9	16.1	30.2
