# Supplementary material for: An in-depth analysis of perinatal related mortality among women of South Asian ethnicity in Aotearoa New Zealand
Source: BMC Pregnancy Childbirth. 2023 Jul 24;23:535. doi: 10.1186/s12884-023-05840-x (PMC10364368; doi:10.1186/s12884-023-05840-x)
Supplement: Supplementary file 3 — Additional file 3. Maternal and neonatal characteristics by ethnicity, among all births using IDI data. [file 12884_2023_5840_MOESM3_ESM.xlsx]

## Sheet: Sheet1
Additional file 3 - Maternal and neonatal characteristics by ethnicity, among all births using IDI data.
Table legend:
1) Abbreviations: SB = stillbirths; NND = neonatal deaths; BMI = body mass index; DHB = district health board.
2) (%)† denominator: non-DHB lead maternity carer at registration.
3) * p<0.05 compared with New Zealand European ethnicity.
Maternal characteristics		South Asian			Māori			Pacific			New Zealand European
		SB	NND	Total births	SB	NND	Total births	SB	NND	Total births	SB	NND	Total births
		N=315	N=111	N=31434	N=546	N=288	N=67632	N=429	N=186	N=47991	N=1716	N=591	N=265953
Age (1mean±SD, 2median)	1Years	29.9 (±4.9)	30.4 (±5.2)	29.5 (±4.5)*	26.6 (±7.0)*	25.7 (±6.7)*	26.1 (±6.4)*	29.2 (±6.9)*	27.8 (±6.7)*	28.0 (±6.4)*	30.2 (±6.4)	30.1 (±6.4)	30.3 (±5.8)
	2Years	30	29.5	29	25	24	25	29	28	27	31	31	31
BMI (1mean±SD, 2median)	1Kg/m2	25.1 (±4.0)	25.8 (±4.6)	24.5 (±4.5)*	28.7 (±6.6)*	29.2 (±7.0)*	28.6 (±6.3)*	33.0 (±6.7)*	33.5 (±6.3)*	32.4 (±6.8)*	26.2 (±6.0)	26.2 (±5.7)	25.6 (±5.4)
	2Kg/m2	24.8	24.8	23.9	27.3	27.9	27.6	32.6	32.2	31.8	24.7	24.8	24.2
BMI category (%)†	<25.0 kg/m2	117 (54.2)*	42 (56.0)	14826 (61.1)*	129 (33.3)*	69 (29.9)*	18597 (32.8)*	24 (11.4)*	9 (9.4)*	4209 (14.1)*	759 (51.6)	282 (52.8)	141027 (56.3)
	25.0-29.9 kg/m2	72 (33.3)	21 (28.0)	6849 (28.2)	120 (31.0)	72 (31.2)	17787 (31.4)	54 (25.7)	24 (25.0)	7449 (24.9)	393 (26.7)	129 (24.2)	64659 (25.8)
	≥30.0 kg/m2	24 (11.1)	12 (16.0)	2559 (10.5)	135 (34.9)	87 (37.7)	20097 (35.4)	132 (62.9)	63 (65.6)	18195 (60.8)	312 (21.2)	123 (23.0)	44130 (17.6)
Smoking status (%)†	Yes	S	S	129 (0.5)*	198 (51.2)*	123 (53.2)*	27360 (48.3)*	27 (12.9)	15 (15.6)	3930 (13.1)*	216 (14.7)	81 (15.2)	25893 (10.3)
	No	S	S	24141 (99.5)	189 (48.8)	108 (46.8)	29286 (51.7)	183 (87.1)	81 (84.4)	25995 (86.8)	1254 (85.3)	450 (84.3)	224340 (89.6)
Parity (%)†	0	129 (59.7)*	39 (52.0)*	13449 (55.4)*	141 (36.4)*	78 (33.8)*	16878 (29.8)*	63 (30.0)*	42 (43.8)	8877 (29.6)*	624 (42.4)	225 (42.1)	104274 (41.7)
	1	66 (30.6)	S	8520 (35.1)	90 (23.3)	51 (22.1)	14232 (25.1)	39 (18.6)	24 (25.0)	7392 (24.7)	489 (33.3)	177 (33.1)	91158 (36.4)
	≥2	21 (9.7)	S	2304 (9.5)	156 (40.3)	102 (44.2)	25536 (45.0)	108 (51.4)	30 (31.3)	13659 (45.6)	354 (24.1)	132 (24.7)	54825 (21.9)
Pre-existing diabetes (%)	Yes	9 (2.9)	9 (8.1)*	1260 (4.0)*	21 (3.8)*	9 (3.1)	1521 (2.2)*	33 (7.7)*	15 (8.1)*	1917 (4.0)*	36 (2.1)	18 (3.0)	4791 (1.8)
	No	306 (97.1)	102 (91.9)	30174 (96.0)	525 (96.2)	279 (96.9)	66111 (97.8)	396 (92.3)	171 (91.9)	46074 (96.0)	1680 (97.9)	573 (97.0)	261162 (98.2)
Pre-existing hypertension (%)	Yes	S	S	195 (0.6)	9 (1.6)*	S	450 (0.7)	18 (4.2)*	S	588 (1.2)*	9 (0.5)	S	1833 (0.7)
	No	S	S	31239 (99.4)	537 (98.4)	S	67182 (99.3)	411 (95.8)	S	47403 (98.8)	1707 (99.5)	S	264120 (99.3)
Trimester at booking (%)†	1st	126 (58.3)*	54 (72.0)	15150 (62.4)*	171 (44.2)*	102 (44.2)*	22707 (40.0)*	66 (31.4)*	33 (34.4)*	9354 (31.2)*	1110 (75.5)	372 (69.7)	187719 (75.0)
	2nd	84 (38.9)	S	8256 (34.0)	171 (44.2)	105 (45.5)	27720 (48.9)	123 (58.6)	51 (53.1)	16425 (54.8)	336 (22.9)	144 (27.0)	56265 (22.5)
	3rd/4th	6 (2.8)	S	867 (3.6)	42 (10.9)	24 (10.4)	6267 (11.1)	21 (10.0)	12 (12.5)	4164 (13.9)	21 (1.4)	15 (2.8)	6324 (2.5)
Lead maternity carer at registration (%)	DHB-primary care	93 (29.5)*	36 (32.4)*	7140 (22.7)*	144 (26.4)*	54 (18.8)*	10881 (16.1)*	207 (48.3)*	90 (48.4)*	17970 (37.4)*	195 (11.4)	51 (8.6)	15501 (5.8)
	Non-DHB care	216 (68.6)	75 (67.6)	24273 (77.2)	387 (70.9)	231 (80.2)	56,700 (83.8)	210 (49.0)	96 (51.6)	29949 (62.4)	1470 (85.7)	534 (90.4)	250314 (94.1)
Deprivation Index Quintile (%)	Quintile 1	30 (9.5)*	9 (8.1)*	3048 (9.7)*	15 (2.7)*	S*	1773 (2.6)*	6 (1.4)*	S*	954 (2.0)*	393 (22.9)	120 (20.3)	58269 (21.9)
	Quintile 2	48 (15.2)	9 (8.1)	4554 (14.5)	30 (5.5)	S	3741 (5.5)	24 (5.6)	S	2019 (4.2)	402 (23.4)	132 (22.3)	60966 (22.9)
	Quintile 3	72 (22.9)	21 (18.9)	6552 (20.8)	60 (11.0)	24 (8.3)	7176 (10.6)	36 (8.4)	15 (8.1)	3903 (8.1)	345 (20.1)	141 (23.9)	59679 (22.4)
	Quintile 4	90 (28.6)	42 (37.8)	9438 (30.0)	123 (22.5)	63 (21.9)	14316 (21.2)	75 (17.5)	39 (21.0)	9369 (19.5)	321 (18.7)	111 (18.8)	52662 (19.8)
	Quintile 5	75 (23.8)	27 (24.3)	7815 (24.9)	315 (57.7)	189 (65.6)	40563 (60.0)	288 (67.1)	123 (66.1)	31692 (66.0)	255 (14.9)	87 (14.7)	34098 (12.8)
Neonatal characteristics
Sex (%)	Male	123 (39.0)	51 (45.9)	16035 (51.0)	177 (32.4)	162 (56.3)	34902 (51.6)*	144 (33.6)	114 (61.3)	24630 (51.3)	738 (43.0)	312 (52.8)	136275 (51.2)
	Female	111 (35.2)	60 (54.1)	15246 (48.5)	174 (31.9)	126 (43.8)	32271 (47.7)	123 (28.7)	72 (38.7)	23055 (48.0)	702 (40.9)	279 (47.2)	128880 (48.5)
Gestational age at birth (1mean±SD, 2median)	1Weeks	28.6 (±7.4)	28.5 (±7.7)*	38.7 (±2.3)*	29.6 (±7.6)*	31.1 (±7.8)	38.8 (±2.4)*	30.5 (±7.6)*	29.5 (±7.8)*	39.0 (±2.2)*	27.8 (±7.1)	31.1 (±7.7)	39.1 (±2.1)
	2Weeks	25	24	39	29	32.5	39	30	26	39	25	32	39
Birthweight (1mean±SD, 2median)	1Grams	1320 (±1206)	1398 (±1238)*	3128 (±571)*	1551 (1265)*	1913 (±1301)	3319 (±623)*	1768 (±1380)*	1723 (1371)	3566 (±633)*	1280 (±1161)	1977 (±1376)	3500 (±593)
	2Grams	635	640	3160	1055	1790	3350	1295	940	3600	625	1715	3530
Customised birthweight centile (1mean±SD, 2median)	1Centile	38.5 (±37.1)	50.9 (±32.4)	51.5 (±30.4)*	35.0 (±35.9)	44.6 (±36.0)	42.5 (±30.3)*	37.1 (±39.2)	48.9 (±35.1)	49.7 (±30.7)	32.3 (±34.2)	44.4 (±34.4)	49.8 (±29.5)
	2Centile	28.1	43.8	51.6	20.6	38.1	38.2	16.5	48.9	48.6	20.1	38.5	49.2
