# Supplementary material for: An in-depth analysis of perinatal related mortality among women of South Asian ethnicity in Aotearoa New Zealand
Source: BMC Pregnancy Childbirth. 2023 Jul 24;23:535. doi: 10.1186/s12884-023-05840-x (PMC10364368; doi:10.1186/s12884-023-05840-x)
Supplement: Supplementary file 4 — Additional file 4. Gestational age-specific perinatal related mortality rates per 1,000 ongoing pregnancies, by ethnicity. [file 12884_2023_5840_MOESM4_ESM.xlsx]

## Sheet: Sheet1
Additional file 4 - Gestational age-specific perinatal related mortality rates per 1,000 ongoing pregnancies, by ethnicity
Table legend:
1) Abbreviations: NZE = New Zealand European.
2) * p<0.05 compared with New Zealand European ethnicity.
Gestational age week	Rate	Rate	Rate	Rate	Lower 95% CI	Upper 95% CI	Lower 95% CI	Upper 95% CI	P-value
	South Asian	Māori	Pacific	NZE	South Asian	South Asian	NZE	NZE	South Asian vs NZE
20	1.26195	1.05064	1.12294	0.458341	0.831662	1.69224	0.370693	0.545989	<0.01*
21	1.07251	0.971157	0.904358	0.450073	0.675467	1.46955	0.363174	0.536971	<0.01*
22	1.03611	1.34563	1.05253	0.389229	0.645497	1.42672	0.30838	0.470078	<0.01*
23	0.806947	0.811557	0.980344	0.420199	0.461956	1.15194	0.336161	0.504237	0.01*
24	0.615621	0.536332	0.515299	0.284704	0.314065	0.917177	0.215502	0.353907	<0.01*
25	0.308202	0.504541	0.540474	0.175322	0.0946658	0.521738	0.120995	0.22965	0.1486
26	0.231464	0.325919	0.467324	0.219326	0.046279	0.416648	0.15854	0.280112	0.8255
27	0.154488	0.228489	0.123135	0.193175	0.00310423	0.305872	0.136102	0.250248	0.8148
28	0.309382	0.22887	0.271283	0.136224	0.0950283	0.523736	0.0882735	0.184174	0.0556
29	0.154955	0.262072	0.222277	0.180391	0.00311365	0.306796	0.125179	0.235603	1
30	0.271781	0.279215	0.272244	0.136623	0.070474	0.473089	0.0885322	0.184714	0.1035
31	0.155709	0.131813	0.198378	0.145714	0.00312886	0.308288	0.0960021	0.195426	0.7871
32	0.273405	0.165492	0.298448	0.177189	0.0708953	0.475916	0.122283	0.232094	0.3278
33	0.274747	0.333145	0.374551	0.191259	0.0712432	0.47825	0.134099	0.248419	0.3479
34	0.355816	0.353369	0.402435	0.219677	0.123395	0.588236	0.158175	0.281178	0.1886
35	0.20024	0.479132	0.584186	0.285905	0.0247427	0.375738	0.215316	0.356494	0.5502
36	0.37141	0.582288	0.597868	0.28834	0.128805	0.614015	0.216578	0.360102	0.4323
37	0.453268	0.779601	1.05196	0.404405	0.172398	0.734138	0.316893	0.491918	0.7247
38	0.968171	0.842993	1.40061	0.601341	0.494006	1.44234	0.484676	0.718005	0.1022
39	1.96164	1.82849	1.99439	0.967477	1.05631	2.86696	0.784251	1.1507	0.05
40	6.51466	6.76634	4.98598	9.27644	3.66885	9.36046	7.31355	11.2393	0.1748
41+	49.4186	27.4181	28.0843	11.3801	26.5147	72.3225	8.58599	14.1741	<0.01*
