# Supplementary material for: An in-depth analysis of perinatal related mortality among women of South Asian ethnicity in Aotearoa New Zealand
Source: BMC Pregnancy Childbirth. 2023 Jul 24;23:535. doi: 10.1186/s12884-023-05840-x (PMC10364368; doi:10.1186/s12884-023-05840-x)
Supplement: Supplementary file 5 — Additional file 5. Risk factors for stillbirth and neonatal death by ethnicity, using IDI data. [file 12884_2023_5840_MOESM5_ESM.xlsx]

## Sheet: Sheet1
Additional file 5 - Risk factors for stillbirth and neonatal death by ethnicity, using IDI data.
Table legend:
1) Abbreviations: SB = stillbirth; NND = neonatal death; BMI = body mass index.
2) S: suppressed value due to low count, or to prohibit re-calculation.
3) * p<0.05 compared with reference value.
Stillbirth		South Asian					Māori				Pacific				New Zealand European
		N=24273					N=56700				N=29949				N=250317
		SB/no SB			OR (95%CI)	aOR (95% CI)	SB/no SB		OR (95%CI)	aOR (95% CI)	SB/no SB		OR (95%CI)	aOR (95%CI)	SB/no SB		OR (95%CI)	aOR (95% CI)
Maternal age	<20	S	S		S	S	78	8640	1.55 (1.13-2.11)	1.30 (0.90-1.87)	12	2226	0.99 (0.52-1.87)	0.79 (0.39-1.57)	81	9150	1.58 (1.24-2.02)	1.48 (1.15-1.90)
	20-24	24	2694		1.23 (0.77-1.95)	1.28 (0.81-2.03)	117	18372	1.09 (0.82-1.45)	1.04 (0.77-1.41)	45	7923	1.04 (0.69-1.57)	1.01 (0.66-1.54)	213	34611	1.10 (0.93-1.30)	1.05 (0.88-1.25)
	25-29	69	9492		ref	ref	81	13860	ref	ref	45	8232	ref	ref	351	62724	ref	ref
	30-34	81	8553		1.30 (0.94-1.80)	1.36 (0.98-1.90)	57	8829	1.11 (0.79-1.55)	1.18 (0.84-1.67)	57	6414	1.63 (1.10-2.41)	1.56 (1.05-2.32)	417	81159	0.92 (0.80-1.06)	0.95 (0.82-1.09)
	≥35	39	3144		1.71 (1.15-2.53)	1.78 (1.16-2.72)	54	6612	1.40 (0.99-1.97)	1.48 (1.04-2.12)	51	4944	1.89 (1.26-2.82)	1.69 (1.11-2.58)	408	61200	1.19 (1.03-1.38)	1.21 (1.04-1.40)
BMI	<25.0 kg/m2	117	14709		ref	ref	129	18468	ref	ref	24	4185	ref	ref	759	140268	ref	ref
	25.0-29.9 kg/m2	72	6777		1.34 (1.00-1.79)	1.34 (0.99-1.80)	120	17667	0.97 (0.76-1.25)	1.02 (0.79-1.31)	54	7395	1.27 (0.79-2.06)	1.28 (0.78-2.09)	393	64266	1.13 (1.00-1.28)	1.14 (1.00-1.28)
	≥30.0 kg/m2	24	2535		1.19 (0.77-1.85)	1.19 (0.76-1.86)	138	19962	0.99 (0.78-1.26)	1.06 (0.82-1.35)	132	18060	1.27 (0.82-1.97)	1.18 (0.75-1.85)	312	43818	1.32 (1.15-1.50)	1.33 (1.16-1.52)
Smoking status	Yes	S	S		S	S	198	27165	1.12 (0.92-1.37)	1.14 (0.93-1.40)	27	3903	0.98 (0.65-1.46)	1.09 (0.73-1.63)	216	25677	1.50 (1.30-1.73)	1.43 (1.22-1.67)
	No	213	23928		ref	ref	189	29097	ref	ref	183	25812	ref	ref	1254	223086	ref	ref
Parity	0	129	13320		1.24 (0.92-1.67)	1.45 (1.05-1.99)	141	16737	1.32 (1.02-1.73)	1.30 (0.98-1.72)	63	8814	1.35 (0.90-2.01)	1.53 (1.01-2.30)	624	103650	1.12 (0.99-1.26)	1.13 (1.00-1.28)
	1	66	8454		ref	ref	90	14145	ref	ref	39	7353	ref	ref	489	90666	ref	ref
	≥2	21	2283		1.18 (0.72-1.93)	1.18 (0.72-1.93)	156	25380	0.97 (0.75-1.25)	0.92 (0.69-1.22)	108	13551	1.50 (1.04-2.17)	1.22 (0.83-1.80)	354	54471	1.21 (1.05-1.38)	1.15 (1.00-1.32)
Pre-existing diabetes	Present	S	S		S	S	12	1068	1.66 (0.93-2.95)	1.75 (0.97-3.15)	12	756	2.32 (1.29-4.18)	1.85 (1.01-3.40)	30	3930	1.30 (0.90-1.87)	1.20 (0.83-1.74)
	Absent	210	23286		ref	ref	375	55245	ref	ref	198	28983	ref	ref	1440	244917	ref	ref
Pre-existing hypertension	Present	S	S		S	S	S	S	S	S	6	216	4.02 (1.77-9.15)	2.82 (1.20-6.60)	6	1551	0.66 (0.29-1.46)	0.71 (0.33-1.49)
	Absent	213	23946		ref	ref	384	55992	ref	ref	204	29523	ref	ref	1464	247296	ref	ref
Pregnancy related hypertension	Present	12	1098		1.23 (0.69-2.21)	1.02 (0.55-1.90)	12	2493	0.69 (0.39-1.23)	0.69 (0.40-1.21)	15	1686	1.28 (0.76-2.17)	1.13 (0.67-1.92)	57	11346	0.84 (0.65-1.10)	0.80 (0.61-1.05)
	Absent	204	22959		ref	ref	375	53820	ref	ref	195	28053	ref	ref	1413	237501	ref	ref
Deprivation Index	Quintile 1	27	2535		ref	ref	12	1590	ref	ref	6	711	ref	ref	342	54942	ref	ref
	Quintile 2	33	3588		0.86 (0.52-1.44)	0.91 (0.54-1.52)	21	3279	0.85 (0.42-1.73)	0.84 (0.41-1.72)	15	1419	1.25 (0.48-3.24)	1.20 (0.46-3.13)	345	57459	0.97 (0.83-1.12)	0.95 (0.82-1.11)
	Quintile 3	57	5103		1.05 (0.66-1.66)	1.09 (0.68-1.75)	48	6294	1.01 (0.54-1.91)	1.01 (0.54-1.92)	21	2754	0.90 (0.36-2.25)	1.00 (0.40-2.48)	312	56118	0.89 (0.77-1.04)	0.86 (0.74-1.01)
	Quintile 4	57	7080		0.76 (0.48-1.20)	0.81 (0.51-1.29)	87	12192	0.95 (0.52-1.73)	0.96 (0.52-1.76)	39	6231	0.74 (0.31-1.76)	0.77 (0.32-1.84)	258	48939	0.85 (0.72-1.00)	0.80 (0.67-0.94)
	Quintile 5	42	5739		0.69 (0.42-1.12)	0.74 (0.45-1.22)	219	32907	0.88 (0.49-1.58)	0.91 (0.50-1.63)	129	18612	0.82 (0.36-1.87)	0.89 (0.39-2.04)	210	31140	1.08 (0.91-1.29)	0.96 (0.80-1.15)
Neonatal death		South Asian					Māori				Pacific				New Zealand European
		N=24057					N=56313				N=29739				N=248847
		NND/no NND			OR (95%CI)	aOR (95% CI)	NND/no NND		OR (95%CI)	aOR (95% CI)	NND/no NND		OR (95%CI)	aOR (95%CI)	NND/no NND		OR (95%CI)	aOR (95% CI)
Maternal age	<20	S		S	S	S	45	8595	1.42 (0.95-2.12)	1.32 (0.82-2.13)	6	2220	0.92 (0.38-2.26)	0.68 (0.28-1.64)	27	9123	1.44 (0.95-2.18)	1.37 (0.89-2.10)
	20-24	12		2682	1.41 (0.72-2.76)	1.48 (0.75-2.92)	72	18297	1.07 (0.74-1.53)	1.13 (0.78-1.64)	24	7896	1.04 (0.59-1.83)	0.83 (0.47-1.47)	84	34530	1.18 (0.90-1.55)	1.12 (0.85-1.49)
	25-29	30		9465	ref	ref	51	13809	ref	ref	24	8208	ref	ref	129	62595	ref	ref
	30-34	18		8535	0.67 (0.37-1.19)	0.64 (0.35-1.19)	33	8796	1.02 (0.66-1.58)	0.96 (0.62-1.51)	24	6390	1.29 (0.73-2.26)	1.63 (0.92-2.89)	141	81018	0.84 (0.67-1.07)	0.88 (0.69-1.12)
	≥35	18		3126	1.82 (1.01-3.26)	2.01 (1.06-3.80)	30	6585	1.23 (0.79-1.94)	1.14 (0.71-1.82)	15	4929	1.04 (0.55-1.99)	1.52 (0.78-2.96)	153	61047	1.22 (0.96-1.54)	1.29 (1.01-1.64)
BMI	<25.0 kg/m2	42		14667	ref	ref	69	18402	ref	ref	9	4176	ref	ref	282	139986	ref	ref
	25.0-29.9 kg/m2	21		6753	1.09 (0.64-1.84)	1.11 (0.66-1.88)	72	17595	1.09 (0.78-1.52)	1.13 (0.81-1.57)	24	7371	1.51 (0.70-3.25)	1.61 (0.75-3.47)	129	64137	1.00 (0.81-1.23)	1.00 (0.81-1.23)
	≥30.0 kg/m2	12		2523	1.66 (0.87-3.16)	1.71 (0.89-3.29)	90	19872	1.21 (0.88-1.65)	1.21 (0.87-1.68)	63	17997	1.62 (0.81-3.27)	1.70 (0.83-3.48)	123	43695	1.40 (1.13-1.73)	1.35 (1.08-1.67)
Smoking status	Yes	S		S	S	S	123	27039	1.22 (0.94-1.58)	1.20 (0.92-1.56)	15	3888	1.23 (0.71-2.13)	1.23 (0.70-2.18)	81	25596	1.57 (1.24-1.98)	1.49 (1.16-1.92)
	No	75		23853	ref	ref	108	28992	ref	ref	81	25731	ref	ref	450	222636	ref	ref
Parity	0	39		13281	0.75 (0.47-1.19)	0.87 (0.53-1.43)	78	16659	1.29 (0.91-1.84)	1.25 (0.86-1.82)	42	8769	1.46 (0.89-2.42)	1.77 (1.06-2.98)	225	103425	1.11 (0.91-1.36)	1.13 (0.92-1.38)
	1	33		8421	ref	ref	51	14094	ref	ref	24	7329	ref	ref	177	90492	ref	ref
	≥2	S		S	S	S	102	25278	1.12 (0.80-1.56)	1.15 (0.80-1.66)	30	13521	0.68 (0.40-1.16)	0.52 (0.30-0.92)	132	54336	1.24 (0.99-1.56)	1.20 (0.96-1.51)
Pre-existing diabetes	Present	S		S	S	S	9	1059	2.11 (1.08-4.12)	1.93 (0.97-3.85)	S	S	S	S	15	3915	1.81 (1.08-3.02)	1.80 (1.09-2.98)
	Absent	72		23217	ref	ref	222	55023	ref	ref	93	28890	ref	ref	519	244398	ref	ref
Pre-existing hypertension	Present	S		S	S	S	S	S	S	S	S	S	S	S	S	S	S	S
	Absent	75		23871	ref	ref	225	55767	ref	ref	96	29427	ref	ref	531	246765	ref	ref
Pregnancy related hypertension	Present	S		S	S	S	12	2481	1.18 (0.66-2.12)	1.17 (0.66-2.08)	6	1680	1.11 (0.49-2.54)	0.98 (0.45-2.16)	24	11322	0.99 (0.65-1.48)	0.97 (0.65-1.46)
	Absent	75		22884	ref	ref	219	53601	ref	ref	90	27963	ref	ref	510	236991	ref	ref
Deprivation Index	Quintile 1	9		2526	2.13 (0.76-5.98)	2.19 (0.71-6.70)	S	S	S	S	S	S	S	S	105	54837	0.87 (0.67-1.13)	0.87 (0.67-1.13)
	Quintile 2	S		S	ref	ref	12	3267	ref	ref	S	S	ref	ref	126	57330	ref	ref
	Quintile 3	18		5085	2.11 (0.84-5.33)	2.45 (0.90-6.65)	21	6273	0.91 (0.45-1.86)	0.98 (0.47-2.04)	6	2748	0.51 (0.17-1.60)	0.75 (0.24-2.37)	129	55989	1.05 (0.82-1.34)	1.02 (0.80-1.30)
	Quintile 4	30		7050	2.54 (1.06-6.11)	3.00 (1.16-7.77)	51	12141	1.14 (0.61-2.15)	1.22 (0.63-2.34)	21	6210	0.80 (0.32-1.98)	1.02 (0.38-2.71)	102	48840	0.95 (0.73-1.23)	0.88 (0.68-1.15)
	Quintile 5	18		5721	1.88 (0.75-4.74)	2.20 (0.81-6.01)	144	32763	1.20 (0.66-2.16)	1.25 (0.67-2.32)	63	18549	0.80 (0.35-1.85)	1.08 (0.43-2.70)	72	31071	1.05 (0.79-1.41)	0.91 (0.68-1.23)
Infant sex	Male	36		12303	ref	ref	126	28983	ref	ref	57	15252	ref	ref	282	127341	ref	ref
	Female	39		11637	1.15 (0.73-1.80)	1.24 (0.79-1.94)	105	26922	0.90 (0.69-1.16)	0.93 (0.72-1.20)	39	14313	0.73 (0.49-1.10)	0.75 (0.50-1.13)	249	120567	0.93 (0.79-1.11)	0.94 (0.79-1.11)
