# Supplementary material for: An in-depth analysis of perinatal related mortality among women of South Asian ethnicity in Aotearoa New Zealand
Source: BMC Pregnancy Childbirth. 2023 Jul 24;23:535. doi: 10.1186/s12884-023-05840-x (PMC10364368; doi:10.1186/s12884-023-05840-x)
Supplement: Supplementary file 6 — Additional file 6. Risk factors for stillbirth from 30 weeks gestation by ethnicity, using IDI data. [file 12884_2023_5840_MOESM6_ESM.xlsx]

## Sheet: Sheet1
Additional file 6 - Risk factors for stillbirth from 30 weeks gestation by ethnicity, using IDI data.
Table legend:
1) Abbreviations: SB = stillbirth; NND = neonatal death; BMI = body mass index.
2) S: suppressed value due to low count, or to prohibit re-calculation.
3) * p<0.05 compared with reference value.
Stillbirth (≥30 weeks gestation)		South Asian				Māori				Pacific				New Zealand European
		N=23904				N=55800				N=29535				N=247770
		SB/no SB		OR (95%CI)	aOR (95% CI)	SB/no SB		OR (95%CI)	aOR (95% CI)	SB/no SB		OR (95%CI)	aOR (95%CI)	SB/no SB		OR (95%CI)	aOR (95% CI)
Maternal age	<20	S	S	S	S	21	8526	1.02 (0.59-1.77)	0.76 (0.40-1.42)	S	S	S	S	27	9057	1.51 (1.00-2.29)	1.48 (0.96-2.26)
	20-24	S	S	S	S	39	18195	0.89 (0.56-1.42)	0.87 (0.54-1.41)	15	7851	0.87 (0.44-1.72)	0.77 (0.37-1.59)	75	34344	1.11 (0.83-1.48)	1.03 (0.77-1.38)
	25-29	24	9414	ref	ref	33	13710	ref	ref	18	8163	ref	ref	123	62364	ref	ref
	30-34	30	8487	1.39 (0.81-2.37)	1.65 (0.95-2.85)	18	8739	0.86 (0.48-1.52)	0.89 (0.49-1.61)	24	6357	1.71 (0.93-3.16)	1.52 (0.81-2.86)	123	80775	0.77 (0.60-0.99)	0.80 (0.62-1.03)
	≥35	6	3090	0.76 (0.31-1.87)	1.15 (0.48-2.80)	18	6501	1.15 (0.65-2.05)	1.25 (0.69-2.28)	18	4893	1.67 (0.87-3.21)	1.43 (0.72-2.85)	126	60756	1.05 (0.82-1.35)	1.09 (0.84-1.41)
BMI	<25.0 kg/m2	42	14598	ref	ref	39	18231	ref	ref	S	S	ref	ref	237	139464	ref	ref
	25.0-29.9 kg/m2	21	6699	1.09 (0.65-1.84)	1.17 (0.68-1.99)	45	17490	1.20 (0.78-1.85)	1.22 (0.79-1.88)	21	7332	1.97 (0.80-4.89)	2.31 (0.87-6.12)	123	63891	1.13 (0.91-1.41)	1.14 (0.92-1.42)
	≥30.0 kg/m2	S	S	S	S	45	19779	1.06 (0.69-1.63)	1.05 (0.67-1.64)	48	17913	1.85 (0.79-4.31)	1.72 (0.67-4.40)	114	43494	1.54 (1.23-1.93)	1.52 (1.21-1.91)
Smoking status	Yes	S	S	S	S	66	26862	1.12 (0.80-1.59)	1.17 (0.83-1.67)	9	3867	0.90 (0.45-1.81)	1.11 (0.57-2.18)	72	25413	1.56 (1.22-2.01)	1.48 (1.13-1.93)
	No	69	23709	ref	ref	63	28791	ref	ref	66	25584	ref	ref	402	221844	ref	ref
Parity	0	45	13185	1.59 (0.92-2.75)	2.03 (1.13-3.62)	45	16500	1.06 (0.69-1.65)	1.23 (0.77-1.96)	24	8703	2.23 (1.04-4.80)	2.77 (1.27-6.05)	201	102915	1.05 (0.86-1.29)	1.03 (0.84-1.28)
	1	18	8388	ref	ref	36	14016	ref	ref	9	7281	ref	ref	168	90246	ref	ref
	≥2	S	S	S	S	48	25146	0.74 (0.48-1.15)	0.69 (0.43-1.10)	42	13473	2.52 (1.23-5.18)	1.96 (0.93-4.13)	105	54126	1.04 (0.82-1.33)	0.98 (0.76-1.26)
Pre-existing diabetes	Present	S	S	S	S	6	1053	2.53 (1.11-5.76)	2.74 (1.18-6.32)	9	750	5.22 (2.59-10.51)	4.05 (1.99-8.26)	12	3903	1.62 (0.91-2.88)	1.50 (0.84-2.68)
	Absent	66	23076	ref	ref	123	54618	Ref	ref	66	28710	ref	ref	462	243393	ref	ref
Gestational diabetes	Present	S	S	S	S	S	S	S	S	S	S	S	S	9	5265	0.89 (0.46-1.72)	0.91 (0.48-1.71)
	Absent	63	21399	ref	ref	126	54546	ref	ref	75	28026	ref	ref	465	242031	ref	ref
Pre-existing hypertension	Present	S	S	S	S	S	S	S	S	S	S	S	S	S	S	S	S
	Absent	69	23727	ref	ref	129	55356	ref	ref	72	29250	ref	ref	474	245766	ref	ref
Pregnancy related hypertension	Present	S	S	S	S	6	2448	1.06 (0.47-2.41)	0.96 (0.42-2.21)	12	1674	3.16 (1.70-5.87)	2.11 (1.08-4.11)	27	11205	1.27 (0.86-1.88)	1.24 (0.84-1.82)
	Absent	66	22761	ref	ref	123	53223	ref	ref	63	27786	ref	ref	447	236091	ref	ref
Deprivation Index	Quintile 1	S	S	ref	ref	S	S	ref	ref	S	S	ref	ref	111	54648	ref	ref
	Quintile 2	18	3555	4.24 (1.25-14.40)	3.06 (1.03-9.11)	9	3246	1.46 (0.39-5.39)	2.26 (0.49-10.50)	6	1407	1.00 (0.25-4.02)	1.55 (0.31-7.71)	105	57114	0.91 (0.69-1.18)	0.89 (0.68-1.16)
	Quintile 3	18	5052	2.98 (0.88-10.13)	2.40 (0.81-7.07)	15	6228	1.27 (0.37-4.38)	1.98 (0.45-8.68)	6	2730	0.52 (0.13-2.07)	0.98 (0.20-4.74)	99	55788	0.87 (0.67-1.15)	0.83 (0.63-1.09)
	Quintile 4	18	7023	2.15 (0.63-7.29)	1.47 (0.49-4.42)	30	12063	1.31 (0.40-4.29)	1.99 (0.47-8.38)	15	6162	0.57 (0.17-1.98)	0.99 (0.23-4.35)	90	48621	0.91 (0.69-1.20)	0.83 (0.63-1.11)
	Quintile 5	12	5679	1.77 (0.50-6.27)	1.31 (0.41-4.14)	75	35511	1.21 (0.38-3.85)	1.90 (0.46-7.82)	45	18444	0.57 (0.18-1.85)	0.94 (0.23-3.92)	69	30897	1.10 (0.81-1.49)	0.93 (0.68-1.27)
